# Supplementary material for: Microbial Biotransformation of a Polyphenol-Rich Potato Extract Affects Antioxidant Capacity in a Simulated Gastrointestinal Model
Source: Antioxidants (Basel). 2018 Mar 20;7(3):43. doi: 10.3390/antiox7030043 (PMC5874529; doi:10.3390/antiox7030043)
Supplement: Supplementary file 1 [file antioxidants-07-00043-s001.zip]

Archive with 1 entries (1 files):
- Antioxidants - Kubow - Supplementary Material.docx
